# Supplementary material for: Measuring Patient-Reported Outcomes Following Traumatic Craniomaxillofacial Injuries: Development of the AO CMF Injury Symptom Battery
Source: J Clin Med. 2024 Nov 26;13(23):7156. doi: 10.3390/jcm13237156 (PMC11641857; doi:10.3390/jcm13237156)
Supplement: Supplementary file 1 [file jcm-13-07156-s001.zip]

Archive with 1 entries (1 files):
- jcm-3315862-supplementary.pdf
